# Supplementary material for: Copeptin as a Biomarker in Chronic Kidney Disease—A Systematic Review and Meta-Analysis
Source: Biomolecules. 2025 Jun 10;15(6):845. doi: 10.3390/biom15060845 (PMC12191427; doi:10.3390/biom15060845)
Supplement: Supplementary file 1 [file biomolecules-15-00845-s001.zip]

Archive with 3 entries (3 files):
- Supplementary Material File 1.pdf
- Supplementary Table S1 CPP.pdf
- Supplementary Table S2 CPP.pdf
